# Supplementary material for: Towards a risk assessment framework for micro- and nanoplastic particles for human health
Source: Part Fibre Toxicol. 2024 Nov 29;21:48. doi: 10.1186/s12989-024-00602-9 (PMC11606215; doi:10.1186/s12989-024-00602-9)
Supplement: Supplementary file 1 — Additional file 1. [file 12989_2024_602_MOESM1_ESM.xlsx]

## Sheet: Tabelle1
POLYRISK risk assessment framework (RAF)
Cell lines
Monoculture
Type	Name	Description		Reference
Aleveolar models	A549	alveolar epithelial type II cells cancer background (adenocarcinoma) low transepithelial/transendothelial electrical resistance (TEER) values		SOP (PATROLS ID 3101) [available under: https://www.patrols-h2020.eu/publications/sops/SOP-library-pdfs/3101-Guidance-Document-for-cell-culture-of-lung-epithelial-cell-line-A549-.pdf?m=1636040463&]
	Cl-hAELVi	alveolar epithelial type I cells polyclonal cell line formation of tight junctions, representing the normal epithelia		SOP (PATROLS ID 3102) [available under: https://patrols-h2020.eu/publications/sops/SOP-library-pdfs/3102-SOP_PATROLS_hAELVi.pdf?m=1636102909&]
	Cl-huArlo	alveolar epithelial type I cells improved Cl-hAELVi model monoclonal cell line		Carius, Patrick, et al. "A monoclonal human alveolar epithelial cell line (“Arlo”) with pronounced barrier function for studying drug permeability and viral infections." Advanced Science 10.8 (2023): 2207301. [DOI: https://doi.org/10.1002/advs.202207301]
Bronchial models	Calu-3	Bronchial epithelial cells cancer background (adenocarcinoma)		SOP (PATROLS ID 3104) [available under: https://www.patrols-h2020.eu/publications/sops/SOP-library-pdfs/3104-SOP_PATROLS_Calu-3.pdf?m=1636040471&]
Macrophages	macrophage-like THP-1 cells	macrophage-like cells, often used in co-cultures		SOP (PATROLS ID 3108 v1.4) [available under: https://www.patrols-h2020.eu/publications/sops/SOP-library-pdfs/3108-Guidance-Document-for-macrophage-differentiation-from-THP-1-cells.pdf?m=1636040480&]
	NR8383
Co-culture
	Name	Description
	A549/THP-1			SOP (PATROLS ID 3110) [available under: https://www.patrols-h2020.eu/publications/sops/SOP-library-pdfs/3110-Guidance-Document-for-co-culture-of-an-lung-epithelial-cell-line-A549-and-macrophages-derive.pdf?m=1636040487&]
	Calu-3/THP-1			SOP (PATROLS ID 3604) [available under: https://www.patrols-h2020.eu/publications/sops/SOP-library-pdfs/3604-Guidance-Document-for-co-culture-of-an-lung-epithelial-cell-line-Calu-3-and-macrophages-deri.pdf?m=1636040530&]
Phys-chem characterization
What?	Guideline/Regulation	Title	method	Link
Molecular weight	OECD TG 118	Determination of the Number-Average Molecular Weight and the Molecular Weight Distribution of Polymers using Gel Permeation Chromatography	Gel permeation chromatography (GPC)	https://doi.org/10.1787/9789264069848-en
	OECD TG 119	Determination of the Low Molecular Weight Content of a Polymer Using Gel Permeation Chromatography		https://doi.org/10.1787/9789264069862-en
Water extractability	OECD TG 120	Solution/ Extraction Behaviour of Polymers in Water		https://doi.org/10.1787/9789264069886-en
Leaching of additives	EU Commission regulation (EU) No 10/2011	plastic materials and articles intended to come into contact with food		http://data.europa.eu/eli/reg/2011/10/oj
Size characterization	OECD TG 125		e.g. SEM/TEM, DLS	https://doi.org/10.1787/af5f9bda-en
	ISO 14644-1:2015	Cleanrooms and associated controlled environments - Part 1: Classification of air cleanliness by particle concentration
	ISO 21501-4:2018	Determination of particle size distribution - Single particle light interaction methods - Part 4: Light scattering airborne particle counter for clean spaces
MMAD	EU Guidance Document (2022) on	Nanomaterial Particle Size and Size Distribution of Nanomaterials
Dosimetry
Model (available for NMs)					DOI
ISD3 model (advanced (ISDD (In vitro Sedimentation, Diffusion, Dosimetry), ISD3 involves additionally dissolution)					10.1186/s12989-018-0243-7
Distorted Grid model					10.1186/s12989-015-0109-1
RiskGONE in vitro dositmetry model (based an DG model)		freely available web application: https://www.enaloscloud.novamechanics.com/riskgone/InVitroDosimetry/			https://doi.org/10.3390/nano12223935
In vitro assays
	Type	Description	Cell model	Project	SOP/ISOStandard available?	Link
Cell viability/cytotoxicity
	MTT + LDH leakage	combined assay	A549	POLYRISK	not yet
			hAELVi
	Alamar blue + LDH leakage		THP-1	POLYRISK	not yet
	MTS assay		A549	QualityNano	SOP	https://doi.org/10.3390/nano10081430:
	MTS assay		THP-1	VIGO	SOP	https://nanopartikel.info/wp-content/uploads/2020/11/V_MTS_THP-1_hic_V1-1.pdf
	PrestoBlue		PBMC	POLYRISK	not yet
Reactivity/ Oxidative stress	DCFH		acellular	GRACIOUS	SOP	DOI: 10.1080/15376516.2022.2029656
					SOP	DOI: 10.1016/j.impact.2022.100390
		intracellulalar ROS	A549	VIGO		https://nanopartikel.info/wp-content/uploads/2020/11/O_DCF_A549pdf.pdf
			THP-1	VIGO		https://nanopartikel.info/wp-content/uploads/2020/11/O_DCF_THP-1_hic_V1-1-1.pdf
			NR8383	ERANET		https://nanopartikel.info/wp-content/uploads/2020/11/nanOxiMet_SOP_DCF-DA_V1.pdf
	FRAS	Ferric Reduction Ability of Serum	acellular	NanoGRAVUR	SOP	DOI 10.1088/1742-6596/838/1/012033
	EPR	Electron paramagnetic resonance	acellular		ISO standard	ISO TS 18827(ISO 2017)
				nanOxiMet	SOP	https://nanopartikel.info/wp-content/uploads/2020/11/nanOxiMet_SOP_EPR-spectroscopy-analysis-using-the-spin-trap-DMPO_V1.pdf
				nanOxiMet	SOP	https://nanopartikel.info/wp-content/uploads/2020/11/nanOxiMet_SOP_Procedure-solubility-testing-NM-suspension_V1.pdf
	JC-1	Mitochondrial membrane potential	A549	POLYRISK	no
			(huArlo)
	Protein carbonyls	irreversible protein modification/oxidation biomarker oxidative stress	A549
	Cayman fluorescence assay		(huArlo)
Proinflammatory Response/ Immune Response	Inflammatory mediators RT-qPCR	gene expression biomarkers	lung cell models	PATROLS	general SOP for RT-qPCR	https://www.patrols-h2020.eu/publications/sops/SOP-library-pdfs/3303-Reverse-Transcriptase-PCR-for-lung-models.pdf?m=1636040518&
		IL-1α, IL-1β, IL-6 & IL-8	A549	POLYRISK	not yet
			(huArlos)
	Proteome Profiler Human Cytokine Array Kit (R&D) Kit	36 different cytokines, chemokines and acute phase proteins measured in medium supernatant	A549 (huArlo)	POLYRISK
	Immune response macrophages ELISA	TNF-α, IL-6 and IL-1β,	THP-1	POLYRISK	not yet
	Inflammasome (ASC specks)		THP-1	POLYRISK
		NF-kB activation	Reporter cell line	POLYRISK	not yet
	LUMINEX	IFN-Gamma, IL-1 Beta, IL 4, IL 6, IL 10, TNF Alfa, GM CSF, IL 1 Alfa, IL 2, IL 5, IL 8, IL 12 p70, VEGF	PBMC	POLYRISK	not yet
	Flow Cytometry	Dendritic cells (Surface marker expression pattern of Mouse Anti-Human HLA-DR, CD11c, CD123, CD40, CD80, CD86, CCR7), Monocytes (CD14, CD11b, CD68, CD209, HLA-DR, CD86, CD80)	PBMC	POLYRISK	not yet
	Mass Cytometry	Surface expression markers	PBMC	POLYRISK	not yet
